# Supplementary material for: Role of the Molecular Mass on the Elastic Properties of Hybrid Carrageenan Hydrogels
Source: Gels. 2025 Jan 20;11(1):77. doi: 10.3390/gels11010077 (PMC11765352; doi:10.3390/gels11010077)
Supplement: Supplementary file 1 [file gels-11-00077-s001.zip]

Archive with 1 entries (1 files):
- gels-3407958-supplementary.pdf
